# Supplementary material for: Attitudes and Perceptions of University Students in Healthcare Settings towards Vaccines and Vaccinations Strategies during the COVID-19 Pandemic Period in Italy
Source: Vaccines (Basel). 2022 Aug 10;10(8):1288. doi: 10.3390/vaccines10081288 (PMC9413643; doi:10.3390/vaccines10081288)
Supplement: Supplementary file 1 [file vaccines-10-01288-s001.zip]

Archive with 1 entries (1 files):
- vaccines-1859790-supplementary.pdf
